# Supplementary material for: Knocking out alpha-synuclein in melanoma cells downregulates L1CAM and decreases motility
Source: Sci Rep. 2023 Jun 7;13:9243. doi: 10.1038/s41598-023-36451-3 (PMC10247798; doi:10.1038/s41598-023-36451-3)
Supplement: Supplementary file 1 — Supplementary Information. [file 41598_2023_36451_MOESM1_ESM.xlsx]

## Sheet: Sheet1
	THE SIMULATION BELOW ASSUMES ALPHA-SYNUCLEIN IS EXPRESSED: k-1 > k1								THE SIMULATION BELOW ASSUMES ALPHA-SYNUCLEIN IS EXPRESSED: k-1 = k1
		t (min)	A = Ro	B = Ri	C = Rlys					t (min)	A = Ro	B = Ri	C = Rlys
A0	1	0	1	0	-2.9976e-14			A0	1	0	1	0	-1.55431e-15
k1	0.1	5	0.840193	0.156977	0.00283024			k1	0.1	5	0.683296	0.312142	0.00456188
k-1	0.5	10	0.829133	0.163983	0.00688455			k-1	0.1	10	0.564326	0.421699	0.0139746
k2	0.005	15	0.825339	0.163679	0.0109824			k2	0.005	15	0.517232	0.457714	0.0250542
p	0.605	20	0.821913	0.163021	0.0150662			p	0.205	20	0.496294	0.46706	0.0366454
q	0.603345	25	0.818518	0.162349	0.0191333			q	0.200062	25	0.484905	0.466765	0.0483296
l2	0.604172	30	0.815138	0.161678	0.0231837			l2	0.202531	30	0.477031	0.463013	0.0599558
l3	0.000827578	35	0.811772	0.161011	0.0272173			l3	0.00246875	35	0.470479	0.45805	0.0714705
		40	0.80842	0.160346	0.0312342					40	0.464453	0.452691	0.0828552
		45	0.805082	0.159684	0.0352346					45	0.458663	0.447233	0.0941043
		50	0.801757	0.159024	0.0392184					50	0.453003	0.44178	0.105217
		55	0.798446	0.158368	0.0431858					55	0.447433	0.436373	0.116194
		60	0.795149	0.157714	0.0471369					60	0.44194	0.431024	0.127036
		65	0.791866	0.157063	0.0510716					65	0.436516	0.425738	0.137745
		70	0.788596	0.156414	0.05499					70	0.431161	0.420516	0.148323
		75	0.78534	0.155768	0.0588923					75	0.425871	0.415357	0.158772
		80	0.782097	0.155125	0.0627784					80	0.420646	0.410262	0.169092
		90	0.775651	0.153846	0.0705027					90	0.410389	0.400257	0.189354
		100	0.769258	0.152578	0.0781632					100	0.400381	0.390497	0.209122
		110	0.762918	0.151321	0.0857607					110	0.390618	0.380975	0.228407
		120	0.756631	0.150074	0.0932955					120	0.381093	0.371684	0.247223
		125	0.753506	0.149454	0.0970396					125	0.376417	0.367125	0.256458
		130	0.750395	0.148837	0.100768					130	0.3718	0.362621	0.26558
		135	0.747296	0.148222	0.104481					135	0.367238	0.358172	0.274589
		140	0.74421	0.14761	0.108179					140	0.362733	0.353778	0.283489
		145	0.741137	0.147001	0.111862					145	0.358283	0.349438	0.292279
		150	0.738077	0.146394	0.115529					150	0.353888	0.345151	0.300961
		160	0.731994	0.145187	0.122819					160	0.345258	0.336735	0.318007
		170	0.725961	0.143991	0.130048					170	0.336839	0.328523	0.334638
		180	0.719978	0.142804	0.137218					180	0.328625	0.320512	0.350863
